# Supplementary material for: Fine-Mapping the Genetic Association of the Major Histocompatibility Complex in Multiple Sclerosis: HLA and Non-HLA Effects
Source: PLoS Genet. 2013 Nov 21;9(11):e1003926. doi: 10.1371/journal.pgen.1003926 (PMC3836799; doi:10.1371/journal.pgen.1003926)
Supplement: Table S3 — Cis-eQTL effects (p-value<0.05) of the SNPs in MICB-LST1 in PBMCs of MS subjects, CD4+ T cells of healthy individuals and CD14+ monocytes of healthy individuals. This table is included in the accompanied xls entitled “Supplementary_Table_3.xls”. None of the cis-eQTLs reached statistical significance (p-value<1×10−5). (XLS) [file pgen.1003926.s007.xls]

## Sheet: PBMC
SNP	Gene	CorrelationCoefficient	p-value
rs1052248	HLA-C	0.252	0.000120144
rs1052248	HLA-B	0.242	0.00022286
rs2844480	HLA-B	-0.234	0.000363286
rs2844480	HLA-B	-0.236	0.000501403
rs1052248	HLA-C	0.217	0.000955241
rs2844480	HLA-DQB1	-0.219	0.00127619
rs2844480	HLA-C	-0.211	0.00138756
rs2844480	HLA-C	-0.207	0.00163624
rs2844480	HLA-DQB1	-0.205	0.00269176
rs2844480	PBX2	-0.189	0.00417487
rs2516489	EGFL8	0.188	0.00435424
rs2230365	HLA-C	-0.187	0.00457655
rs2844480	VARS2	-0.185	0.00517092
rs2230365	DOM3Z	0.184	0.00523347
rs2516489	HLA-DRB1	-0.18	0.00654332
rs2844480	HLA-C	0.185	0.0067169
rs1799964	STK19	0.179	0.00684863
rs1052248	HLA-C	0.176	0.00772936
rs2259435	EGFL8	-0.175	0.0079485
rs2844480	STK19	-0.171	0.00959023
rs2259435	TNF	0.171	0.00980396
rs2251824	STK19	0.17	0.00990583
rs2844480	HLA-C	-0.175	0.010318
rs2255798	TNF	0.169	0.0106391
rs2516489	DHX16	0.168	0.0108251
rs1052248	BAT1	0.168	0.0108257
rs2259435	DHX16	-0.168	0.011034
rs2844480	HLA-G	-0.174	0.0110928
rs1800630	HLA-DRB1	0.168	0.0111716
rs2251824	HLA-C	-0.166	0.0121952
rs2009658	DHX16	0.163	0.0136409
rs1052248	VARS2	0.163	0.0138781
rs2230365	BAT3	-0.162	0.0140563
rs2009658	HLA-C	0.162	0.0145101
rs2259435	HLA-C	0.161	0.0149352
rs2009658	STK19	-0.161	0.0152129
rs1799964	HLA-C	0.16	0.0152791
rs2516489	HLA-DRB1	-0.16	0.0153814
rs2255798	DOM3Z	-0.159	0.0164318
rs1799964	DHX16	-0.159	0.0164495
rs2844480	HLA-C	-0.159	0.0164516
rs2844480	HLA-C	-0.163	0.0171516
rs1799964	HLA-C	0.156	0.0181512
rs2844480	HLA-DRA	-0.161	0.0184428
rs2516489	TNF	-0.155	0.018927
rs2516489	AIF1	-0.155	0.0190758
rs2523512	TNF	0.154	0.0197093
rs1800630	TNF	0.154	0.0197938
rs2009658	STK19	-0.154	0.01987
rs2259435	DOM3Z	-0.152	0.0213358
rs2844480	HLA-DRA	-0.157	0.021705
rs2259435	HLA-C	0.152	0.0219025
rs2523512	STK19	0.15	0.0230335
rs2251824	DHX16	-0.15	0.0233911
rs2844480	HLA-DQB1	-0.155	0.023446
rs1800630	HLA-DRB1	0.15	0.023577
rs1799964	HLA-C	-0.15	0.0236335
rs2516489	AIF1	-0.15	0.0236636
rs2844480	HLA-A	0.155	0.0237683
rs2523512	HLA-C	0.15	0.0239577
rs1800630	EGFL8	-0.149	0.0246895
rs1800630	AIF1	0.148	0.0255722
rs2516489	AIF1	-0.147	0.0260138
rs2516489	HLA-DRB1	-0.147	0.0268311
rs1799964	HLA-C	0.147	0.0269456
rs1800630	HLA-C	0.146	0.027173
rs2516489	ATF6B	0.145	0.0287496
rs2230365	BAT3	-0.144	0.0293207
rs2259435	AIF1	0.144	0.0299714
rs2523512	EGFL8	-0.144	0.030038
rs2255798	C6orf136	-0.142	0.0318252
rs1799964	TNF	0.142	0.0318611
rs2523512	NOTCH4	0.142	0.0320918
rs2259435	HLA-DRB1	0.142	0.0321493
rs1800630	VARS2	0.141	0.0328474
rs2255798	HLA-C	-0.141	0.0333001
rs1800630	AIF1	0.141	0.0335588
rs2523512	STK19	0.14	0.0346303
rs1800630	HLA-C	0.14	0.0350077
rs2251824	STK19	0.14	0.0351818
rs2516489	HLA-C	-0.139	0.0358643
rs2230365	HLA-B	-0.139	0.0362048
rs1799964	MICB	-0.138	0.0368446
rs2255798	AIF1	0.138	0.037004
rs2259435	DDAH2	0.138	0.0370959
rs2844480	HLA-C	-0.143	0.0372396
rs2844480	HLA-DQB1	-0.143	0.0373696
rs2255798	NOTCH4	0.138	0.0374993
rs1800630	AIF1	0.136	0.0396184
rs1800630	STK19	0.136	0.040543
rs2230365	C6orf136	0.136	0.0405663
rs2516489	HLA-B	-0.135	0.0413285
rs2516489	HLA-DRB1	-0.135	0.0413605
rs1799964	HLA-B	0.135	0.04199
rs1800630	STK19	0.134	0.0425319
rs2259435	AIF1	0.134	0.0427776
rs2259435	HLA-B	0.134	0.0438894
rs2255798	AIF1	0.133	0.0451768
rs2255798	AIF1	0.133	0.0454067
rs2255798	EGFL8	-0.132	0.0460347
rs2516489	PBX2	-0.131	0.0477645
rs2259435	AIF1	0.131	0.0480719
rs2516489	HLA-C	-0.131	0.0485315
rs2259435	NOTCH4	0.131	0.0489753
rs2844480	ABCF1	-0.13	0.0491445

## Sheet: CD4 T cells
SNP	Gene	CorrelationCoefficient	p-value
rs2516489	LST1	0.288	1.91009e-05
rs1052248	LST1	0.269	7.05816e-05
rs2259435	LST1	0.261	0.000119122
rs2523512	LST1	0.248	0.000252009
rs2255798	LST1	0.223	0.00104218
rs2251824	LST1	0.223	0.00107609
rs1800630	LST1	0.219	0.00129072
rs2844480	XXbac-BPG32J3.19	-0.216	0.00150582
rs2251824	ATF6B	-0.212	0.00183024
rs2229094	MICA	0.212	0.00184357
rs2009658	ATF6B	-0.212	0.00186628
rs2844480	LST1	0.212	0.00190168
rs2009658	LST1	0.209	0.00212862
rs2255798	XXbac-BPG32J3.19	-0.205	0.00265923
rs2255798	HLA-C	0.204	0.0027908
rs2259435	MICB	-0.203	0.00296814
rs1800630	HCG27	0.2	0.00337816
rs2009658	XXbac-BPG32J3.19	-0.198	0.00374919
rs1799964	ATF6B	-0.197	0.00386153
rs2516489	FLOT1	0.197	0.00387967
rs2516489	LTA	0.197	0.00390873
rs1800630	HLA-C	0.196	0.00402747
rs2523512	PBX2	-0.196	0.00405464
rs2229094	XXbac-BPG32J3.19	-0.196	0.00408976
rs2009658	HLA-C	0.195	0.004282
rs2516489	LTA	0.194	0.00438447
rs2844480	ATF6B	-0.194	0.00447984
rs2009658	ATF6B	-0.193	0.0046295
rs2251824	HLA-C	0.193	0.00467653
rs2516489	MICB	-0.192	0.00482172
rs2251824	ATF6B	-0.192	0.00485373
rs1800630	XXbac-BPG32J3.19	-0.192	0.00486106
rs2844480	HLA-DQA2	0.191	0.00520062
rs2259435	LTA	0.19	0.00535856
rs2230365	LST1	0.19	0.00536782
rs2251824	MICB	-0.19	0.00537851
rs2523512	MICB	-0.189	0.00557448
rs2844480	HLA-DQA2	0.188	0.00580828
rs1052248	AIF1	-0.188	0.00582346
rs1052248	XXbac-BPG32J3.19	-0.188	0.0060249
rs2516489	HLA-C	0.187	0.00610072
rs1052248	SNORA38	0.187	0.00624472
rs2516489	VARS2	-0.186	0.00645002
rs2523512	HCG27	0.186	0.00653644
rs1799964	XXbac-BPG32J3.19	-0.185	0.00681992
rs2516489	HCG27	0.183	0.00737573
rs2251824	XXbac-BPG32J3.19	-0.182	0.00767553
rs2255798	ATF6B	-0.182	0.0078961
rs2259435	HCG27	0.181	0.00792341
rs1800630	ATF6B	-0.181	0.00811038
rs1799964	MICA	0.181	0.00819398
rs1799964	ATF6B	-0.179	0.00870053
rs2516489	LTA	0.179	0.00883519
rs2229094	ATF6B	-0.178	0.00915447
rs2516489	VARS2	-0.178	0.00920004
rs2009658	MICB	-0.178	0.0093749
rs2516489	RNF5	0.177	0.00944041
rs2516489	XXbac-BPG32J3.22	0.176	0.00985672
rs2259435	LTA	0.176	0.0100836
rs2259435	FLOT1	0.176	0.010158
rs2255798	ATF6B	-0.175	0.0106102
rs2009658	HCG27	0.174	0.0107323
rs2516489	CCHCR1	-0.174	0.010829
rs2255798	XXbac-BPG32J3.19	-0.173	0.0114623
rs2259435	ATF6B	-0.173	0.0115392
rs2230365	NCR3	0.173	0.0115736
rs2255798	HCG27	0.172	0.0120271
rs2523512	PBX2	-0.171	0.0123914
rs2259435	LTA	0.171	0.0125556
rs2516489	ATF6B	-0.17	0.0131738
rs2229094	LST1	0.169	0.0135066
rs2844480	ATF6B	-0.169	0.0135664
rs2523512	ATF6B	-0.169	0.0137028
rs2251824	PBX2	-0.167	0.0144266
rs2259435	APOM	-0.166	0.0154595
rs2844480	MICA	0.165	0.0157024
rs1800630	MICB	-0.165	0.0161532
rs2516489	PBX2	-0.164	0.016471
rs2844480	AIF1	-0.164	0.0166261
rs2523512	RNF5	0.164	0.0166783
rs2259435	PBX2	-0.164	0.0167233
rs1800630	ATF6B	-0.164	0.0167297
rs2229094	ATP6V1G2	-0.164	0.0168514
rs2259435	MICB	-0.163	0.0172656
rs1052248	ATF6B	-0.163	0.0172766
rs2229094	ATF6B	-0.163	0.0175869
rs2229094	ATP6V1G2	-0.161	0.0186581
rs1052248	MSH5	-0.161	0.0190548
rs2229094	XXbac-BPG32J3.19	-0.16	0.0193936
rs2229094	MICA	0.16	0.0197305
rs2516489	IER3	0.16	0.0197345
rs1052248	CCHCR1	-0.159	0.020261
rs1052248	MICA	0.159	0.0204089
rs2251824	HCG27	0.158	0.0209805
rs2844480	XXbac-BPG32J3.19	-0.157	0.0219991
rs2259435	CCHCR1	-0.157	0.022219
rs2251824	MICB	-0.156	0.0226304
rs2009658	PBX2	-0.156	0.0229214
rs2255798	IER3	0.155	0.0232156
rs2259435	HLA-C	0.155	0.0232187
rs2255798	HLA-B	0.155	0.0236644
rs1800630	HCG27	0.154	0.0242794
rs2516489	IER3	0.154	0.0248574
rs2255798	IER3	0.154	0.025013
rs1799964	LST1	0.153	0.0253842
rs2516489	XXbac-BPG32J3.22	0.153	0.0255567
rs1799964	C6orf136	-0.153	0.0257294
rs2255798	HLA-B	0.153	0.0258563
rs2229094	MDC1	0.153	0.0259538
rs1052248	MSH5	-0.152	0.0263962
rs2229094	LTA	0.152	0.0266097
rs1052248	MCCD1	0.152	0.0268654
rs1052248	XXbac-BPG32J3.19	-0.151	0.0272508
rs2259435	VARS2	-0.151	0.0277352
rs2009658	XXbac-BPG32J3.19	-0.15	0.0281375
rs2009658	MICB	-0.15	0.0287915
rs2516489	RNF5	0.15	0.028945
rs2230365	HLA-C	0.15	0.0291397
rs2259435	ATF6B	-0.149	0.0292809
rs2229094	DDX39B	-0.149	0.0298734
rs2516489	PBX2	-0.149	0.0299815
rs2259435	PBX2	-0.148	0.0310243
rs2229094	CYP21A2	-0.147	0.0314395
rs2523512	APOM	-0.147	0.0315156
rs1799964	ATP6V1G2	-0.147	0.0316701
rs1800630	MICB	-0.147	0.031903
rs2230365	HLA-B	0.146	0.0326824
rs2844480	PPP1R18	-0.146	0.0327115
rs2259435	RNF5	0.146	0.033289
rs2251824	DDX39B	0.146	0.0336975
rs1800630	XXbac-BPG32J3.19	-0.146	0.0337089
rs2230365	MSH5	-0.146	0.0337721
rs2229094	PPP1R18	-0.145	0.0345598
rs2523512	MICB	-0.144	0.0357504
rs2009658	DDX39B	0.144	0.0357931
rs1052248	CCHCR1	-0.144	0.0359732
rs2230365	SNORA38	0.144	0.0361922
rs2523512	ATF6B	-0.143	0.0365064
rs2523512	PPP1R18	-0.143	0.0368052
rs1799964	ATP6V1G2	-0.142	0.0383283
rs2259435	VARS2	-0.141	0.0391006
rs2516489	PRR3	-0.141	0.0391946
rs2523512	CYP21A2	-0.141	0.0394215
rs2523512	CYP21A2	-0.14	0.0406107
rs2516489	GTF2H4	0.14	0.0406713
rs1052248	XXbac-BPG32J3.22	0.14	0.0409779
rs2516489	ATF6B	-0.14	0.0415165
rs1800630	XXbac-BPG32J3.22	0.14	0.0418245
rs2523512	MSH5	-0.139	0.0424157
rs2251824	XXbac-BPG32J3.19	-0.139	0.0433266
rs2255798	ABHD16A	0.138	0.0439884
rs2844480	PRRC2A	-0.138	0.044584
rs2516489	APOM	-0.138	0.044705
rs1799964	MICA	0.137	0.045155
rs2255798	ABHD16A	0.137	0.0452985
rs2516489	MICB	-0.137	0.045819
rs1800630	PBX2	-0.137	0.0460739
rs2516489	C4A	-0.137	0.0464319
rs1800630	PPP1R18	-0.136	0.0468085
rs2844480	PRRC2A	-0.136	0.0469697
rs1799964	AIF1	-0.136	0.0474009
rs2251824	PBX2	-0.136	0.0474271
rs2844480	LTA	0.136	0.0474525
rs2229094	PPP1R18	-0.135	0.0484019
rs2251824	XXbac-BPG32J3.22	0.135	0.0485485
rs2229094	LTA	0.135	0.0485829
rs2259435	C4A	-0.135	0.048681
rs2230365	XXbac-BPG32J3.22	0.135	0.0487781
rs1800630	APOM	-0.135	0.0488051
rs2255798	PBX2	-0.135	0.0488563
rs2516489	LY6G5C	0.135	0.048887
rs1800630	DDX39B	0.135	0.0490871
rs2009658	APOM	-0.135	0.0493547
rs2259435	BAG6	0.135	0.0495298
rs1052248	ATF6B	-0.135	0.0498191

## Sheet: CD14 monocytes
SNP	Gene	CorrelationCoefficient	p-value
rs2230365	TCF19	0.238	0.000484035
rs2229094	MICA	0.226	0.000948566
rs2255798	TCF19	0.225	0.00099669
rs2230365	SNORA38	0.222	0.00118199
rs2229094	MDC1	-0.215	0.00172416
rs2230365	TCF19	0.206	0.00259035
rs1800630	DDX39B	0.202	0.00319946
rs2230365	FKBPL	0.197	0.00408041
rs1052248	AIF1	-0.196	0.00423134
rs2255798	DDX39B	0.196	0.00425465
rs2259435	DDX39B	0.195	0.00440515
rs2009658	TCF19	0.194	0.00471277
rs2844480	DHX16	-0.192	0.00524515
rs2229094	AIF1	-0.191	0.00535845
rs2251824	TCF19	0.189	0.0057846
rs2009658	DDX39B	0.189	0.00592842
rs2523512	DDX39B	0.186	0.00679097
rs1799964	MDC1	-0.185	0.00710984
rs1800630	TCF19	0.184	0.00738001
rs2255798	HLA-B	0.182	0.00791876
rs2229094	MICA	0.182	0.00807644
rs2844480	SNORA38	0.182	0.00812293
rs2255798	HLA-B	0.181	0.00836524
rs2516489	RNF5	0.18	0.00862136
rs2255798	TCF19	0.179	0.00918034
rs2259435	HCG27	0.176	0.010424
rs1799964	AIF1	-0.174	0.0114967
rs2516489	DDX39B	0.173	0.0118522
rs1052248	LY6G5C	-0.172	0.0120898
rs2523512	MSH5	0.172	0.0122547
rs2516489	RNF5	0.172	0.0123895
rs2230365	C6orf48	0.172	0.0124485
rs1799964	DHX16	-0.172	0.012553
rs2251824	DDX39B	0.171	0.0128614
rs2230365	RDBP	0.17	0.0132857
rs1799964	SNORA38	0.17	0.013412
rs2516489	DDAH2	0.17	0.0135111
rs2255798	MSH5	0.17	0.0136776
rs2259435	MSH5	0.169	0.0137617
rs2523512	RNF5	0.169	0.0138589
rs2009658	DPCR1	-0.168	0.0145719
rs2251824	DPCR1	-0.166	0.0155743
rs2516489	MDC1	-0.166	0.0157083
rs1799964	TCF19	0.166	0.0159286
rs1052248	MDC1	-0.164	0.0169534
rs1800630	DHX16	-0.163	0.017614
rs2516489	HCG27	0.162	0.0182925
rs2516489	TCF19	0.162	0.0184298
rs2516489	MSH5	0.162	0.0185088
rs1052248	SNORA38	0.162	0.0185985
rs2259435	RNF5	0.162	0.0188705
rs2523512	MSH5	0.161	0.0189949
rs2516489	XXbac-BPG32J3.22	0.16	0.0197639
rs2259435	DPCR1	-0.16	0.0200542
rs2844480	HLA-A	-0.16	0.0202676
rs2255798	DHX16	-0.159	0.0204747
rs2523512	DPCR1	-0.158	0.021427
rs2516489	DDAH2	0.158	0.0215991
rs2844480	AIF1	-0.156	0.0231774
rs2516489	XXbac-BPG32J3.19	0.154	0.0253731
rs2523512	MSH5	0.153	0.026533
rs2230365	MSH5	0.152	0.026927
rs2259435	DPCR1	-0.152	0.0269765
rs2255798	SNORA38	0.152	0.0270455
rs1052248	GPSM3	0.152	0.0276172
rs2523512	DPCR1	-0.152	0.0276181
rs2523512	C4A	-0.15	0.0288639
rs2844480	DHX16	-0.15	0.0288846
rs2844480	TCF19	0.15	0.029539
rs2516489	CYP21A2	-0.15	0.0297369
rs2230365	XXbac-BPG32J3.22	0.15	0.0298905
rs2523512	HCG27	0.149	0.0300036
rs2255798	XXbac-BPG32J3.22	0.149	0.0304896
rs2844480	LY6G5C	-0.149	0.0305208
rs2009658	TCF19	0.149	0.030722
rs1800630	DPCR1	-0.148	0.0318147
rs2230365	XXbac-BPG32J3.22	0.148	0.0322186
rs2259435	XXbac-BPG32J3.19	0.147	0.0324902
rs2230365	DDX39B	0.147	0.0328609
rs2251824	TCF19	0.147	0.0332474
rs2523512	TCF19	0.146	0.0339135
rs2844480	VWA7	0.146	0.0344306
rs2009658	DHX16	-0.145	0.0351277
rs2255798	DDAH2	0.145	0.0357907
rs2523512	RNF5	0.144	0.0361094
rs2516489	XXbac-BPG32J3.22	0.144	0.0364032
rs1800630	RNF5	0.144	0.0371927
rs2230365	GPSM3	0.144	0.0372562
rs1800630	MSH5	0.143	0.0374965
rs1799964	MICA	0.143	0.0385457
rs2523512	PSORS1C2	0.142	0.0389253
rs2844480	MDC1	-0.142	0.0399336
rs2230365	CDSN	-0.141	0.0401238
rs1800630	TCF19	0.141	0.0411426
rs2844480	HSPA1L	0.141	0.0412241
rs2259435	RNF5	0.141	0.0413255
rs2259435	MSH5	0.14	0.0420211
rs2255798	XXbac-BPG32J3.22	0.14	0.0420492
rs2009658	RNF5	0.14	0.0423113
rs2844480	LY6G5C	-0.14	0.0423686
rs2523512	CYP21A2	-0.138	0.0445477
rs2230365	RNF5	0.138	0.0449057
rs2516489	HCG27	0.138	0.0449445
rs1799964	DHX16	-0.138	0.0453377
rs2251824	DHX16	-0.138	0.0454876
rs2259435	MSH5	0.137	0.0467163
rs2523512	XXbac-BPG32J3.19	0.137	0.0467723
rs2523512	MDC1	-0.137	0.0469214
rs2259435	TCF19	0.136	0.047761
rs2230365	DDR1	-0.136	0.0485983
rs2229094	FLOT1	-0.136	0.0487864
rs2844480	HLA-A	-0.135	0.049428
rs1799964	TCF19	0.135	0.0495715
rs2259435	CYP21A2	-0.135	0.0499537
rs2230365	MSH5	0.135	0.0499776
